# Supplementary material for: Prospective Whole-Genome Sequencing to Identify Bacterial Transmission and Its Modifiers in Neonates
Source: JAMA Netw Open. 2025 Nov 21;8(11):e2541409. doi: 10.1001/jamanetworkopen.2025.41409 (PMC12639485; doi:10.1001/jamanetworkopen.2025.41409)
Supplement: Supplement 2. — Whole-Genome Sequencing Data [file jamanetwopen-e2541409-s002.xlsx]

## Sheet: PRJEB81699
ISOLATE NAME	SEQUENCING TAG	READ ACCESSCION	ASSEMBLY ACCESSION	CRF ID	SPECIES	LENGTH	CONTIGS NUMBER	LARGEST CONTIG	N50	COVERAGE	SEQUENCE TYPE	CLONAL COMPLEX	CLUSTER	ISOLATION DATE	SCREENING SITE
Aci00919	Aci00919-211001	ERR13897785	CAYABG01	-	Acinetobacter baumannii	3957097	149	168620	59920	109	2474	unknown	201906_C	2019-06-10	anus
Aci00920	Aci00920-211001	ERR13897822	CAYACT01	-	Acinetobacter baumannii	3918684	130	262730	87404	111	106	unknown	singleton	2019-07-07	nose
Aci00921	Aci00921-211001	ERR13897829	CAYAFJ01	-	Acinetobacter baumannii	3956276	154	168620	60027	55	2474	unknown	201906_C	2019-07-14	anus
Aci00922	Aci00922-211001	ERR13897858	CAYAGS01	-	Acinetobacter baumannii	4062677	72	268412	125000	83	205	unknown	singleton	2019-08-11	anus
Aci00936	Aci00936-210113	ERR13898009	CAYTCN01	5838	Acinetobacter baumannii	4008744	61	383475	141308	54	93	not determined	singleton	2020-03-29	nasopharynx
Aci00943	Aci00943-210113	ERR13898031	CAYALA01	5616	Acinetobacter baumannii	3992327	64	483595	149789	47	93	unknown	singleton	2020-05-23	anus
Aci00944	Aci00944-210113	ERR13898053	CAYAMD01	6626	Acinetobacter baumannii	3878739	129	244314	64699	68	1459	unknown	singleton	2020-06-14	nose
Aci00946	Aci00946-210113	ERR13898060	CAYAJW01	7885	Acinetobacter baumannii	3970468	157	168620	56977	56	2474	unknown	202006_fusA_SLV_ST506	2020-06-21	nose
Aci00947	Aci00947-210113	ERR13898064	CAYALX01	6987	Acinetobacter baumannii	3972614	161	168620	55267	68	2474	unknown	202006_fusA_SLV_ST506	2020-06-21	anus
Aci00948	Aci00948-210113	ERR13898065	CAYAJH01	6987	Acinetobacter baumannii	3971550	155	168620	56977	56	2474	unknown	202006_fusA_SLV_ST506	2020-06-21	unknown
Aci00949	Aci00949-210113	ERR13898066	CAYAIK01	6987	Acinetobacter baumannii	3972047	156	168620	56977	61	2474	unknown	202006_fusA_SLV_ST506	2020-06-21	nose
Aci00950	Aci00950-210113	ERR13898070	CAYANE01	6060	Acinetobacter baumannii	3967687	158	168620	55267	51	2474	unknown	202006_fusA_SLV_ST506	2020-06-28	nose
Citro00268	Citro00268-211014	ERR13897769	CAYAFP01	603	Citrobacter freundii	5021823	34	1148245	458584	49	novel	unknown	singleton	2019-05-03	anus
Citro00269	Citro00269-211014	ERR13897802	CAYAEP01	1624	Citrobacter freundii	5079884	97	392024	205357	51	64	unknown	singleton	2019-06-30	anus
Citro00271	Citro00271-211014	ERR13897881	CAYAIA01	2427	Citrobacter freundii	4988641	48	775363	320885	48	aspC_SLV_ST1262	unknown	singleton	2019-09-16	anus
Citro00278	Citro00278-211014	ERR13897951	CAYAMO01	4627	Citrobacter freundii	5146862	76	526066	185158	68	162	unknown	singleton	2020-01-06	anus
Citro00279	Citro00279-211014	ERR13897965	CAYALR01	4627	Citrobacter freundii	5149163	80	525212	185158	44	162	unknown	singleton	2020-01-15	anus
Citro00283	Citro00283-210115	ERR13898038	CAYANS01	6680	Citrobacter freundii	5059048	46	902994	524757	34	98	unknown	singleton	2020-05-24	anus
Citro00284	Citro00284-210115	ERR13898039	CAYAOM01	6680	Citrobacter freundii	5099112	50	1060407	499344	51	clpx_SLV_ST540	unknown	singleton	2020-05-24	nose
Eco04714	Eco04714-190426	ERR13897731	CAYABA01	310	Escherichia coli	5151591	57	630995	353945	52	141	unknown	201903_ST141	2019-03-03	nose
Eco04720	Eco04720-190426	ERR13897737	CAYABN01	172	Escherichia coli	5148364	57	629815	354301	58	141	unknown	201903_ST141	2019-03-10	nose
Eco04721	Eco04721-190426	ERR13897742	CAYABK01	274	Escherichia coli	5146086	73	801438	394301	37	73	ST73 Cplx	201902_ST73	2019-03-18	unknown
Eco04722	Eco04722-190426	ERR13897741	CAYABH01	79	Escherichia coli	5573204	166	353531	142227	37	405	unknown	singleton	2019-03-18	ear
Eco04723	Eco04723-190426	ERR14031185	CAYTBA01	383	Escherichia coli	5154693	43	566347	398605	53	141	not determined	201903_ST141	2019-03-17	anus
Eco04724	Eco04724-190426	ERR13897740	CAYABP01	249	Escherichia coli	5122030	43	927723	311685	35	83	unknown	201903_ST83	2019-03-17	unknown
Eco04725	Eco04725-190426	ERR13897739	CAYABJ01	201	Escherichia coli	5122953	37	781759	385281	55	83	unknown	201903_ST83	2019-03-17	anus
Eco04727	Eco04727-190426	ERR13897743	CAYABB01	347	Escherichia coli	5147055	65	801438	375694	37	73	ST73 Cplx	201902_ST73	2019-03-24	nose
Eco04728	Eco04728-190426	ERR13897746	CAYAAW01	744	Escherichia coli	5284369	92	372544	246506	44	404	unknown	201903_ST404	2019-03-25	nose
Eco04729	Eco04729-190429	ERR13897747	CAYABO01	643	Escherichia coli	5288979	97	481107	292843	57	404	unknown	201903_ST404	2019-03-26	unknown
Eco04730	Eco04730-190429	ERR13897745	CAYABD01	643	Escherichia coli	5283256	91	470478	259296	41	404	unknown	201903_ST404	2019-03-25	nose
Eco04731	Eco04731-190429	ERR13897744	CAYABC01	855	Escherichia coli	5147282	64	801438	396245	55	73	ST73 Cplx	201902_ST73	2019-03-24	nose
Eco04732	Eco04732-190429	ERR13897749	CAYAAX01	855	Escherichia coli	5139952	64	1040573	493241	71	73	ST73 Cplx	201902_ST73	2019-03-31	anus
Eco04733	Eco04733-190429	ERR13897748	CAYABE01	307	Escherichia coli	5146562	64	1040573	396245	56	73	ST73 Cplx	201902_ST73	2019-03-31	nose
Eco04734	Eco04734-190429	ERR13897753	CAYADZ01	492	Escherichia coli	5142295	64	801438	396245	59	73	ST73 Cplx	201902_ST73	2019-04-07	anus
Eco04735	Eco04735-190429	ERR13897752	CAYABI01	643	Escherichia coli	5284892	92	481900	259775	39	404	unknown	201903_ST404	2019-04-07	anus
Eco04736	Eco04736-190429	ERR14031186	CAYTAC01	524	Escherichia coli	5139241	58	1040573	396245	53	73	ST73 Cplx	201902_ST73	2019-04-14	nasopharynx
Eco04737	Eco04737-190429	ERR13897755	CAYADX01	695	Escherichia coli	5141398	64	1040573	396245	73	73	ST73 Cplx	201902_ST73	2019-04-14	anus
Eco04738	Eco04738-190429	ERR13897759	CAYAFQ01	744	Escherichia coli	5283974	83	482125	250303	50	404	unknown	201903_ST404	2019-04-15	anus
Eco04739	Eco04739-190429	ERR13897762	CAYACJ01	932	Escherichia coli	5140138	64	1040573	396245	70	73	ST73 Cplx	201902_ST73	2019-04-22	anus
Eco04740	Eco04740-190606	ERR13897760	CAYAER01	643	Escherichia coli	5286739	94	405635	245641	44	404	unknown	201903_ST404	2019-04-22	anus
Eco04742	Eco04742-190606	ERR13897768	CAYAET01	451	Escherichia coli	5284920	92	375902	245678	32	404	unknown	201903_ST404	2019-04-28	anus
Eco04743	Eco04743-190606	ERR13897767	CAYACZ01	596	Escherichia coli	5299405	110	371308	245678	40	404	unknown	201903_ST404	2019-04-28	anus
Eco04744	Eco04744-190606	ERR13897770	CAYAFV01	801	Escherichia coli	5284447	93	370761	245699	31	404	unknown	201903_ST404	2019-05-05	nose
Eco04746	Eco04746-190606	ERR13897771	CAYAFM01	855	Escherichia coli	5284166	94	370696	246630	35	404	unknown	201903_ST404	2019-05-05	anus
Eco04747	Eco04747-190606	ERR13897773	CAYACA01	6522	Escherichia coli	5063820	112	1169112	315000	47	144	unknown	singleton	2019-05-11	anus
Eco04748	Eco04748-190606	ERR13897772	CAYAFR01	932	Escherichia coli	5138116	68	689475	396245	35	73	ST73 Cplx	201902_ST73	2019-05-08	unknown
Eco04749	Eco04749-190606	ERR14031187	CAYSYG01	1031	Escherichia coli	5170507	34	727792	385501	49	141	not determined	201905_ST141	2019-05-12	anus
Eco04771	Eco04771-190606	ERR14031188	CAYTFD01	1004	Escherichia coli	5225091	170	343638	106325	39	62	not determined	singleton	2019-05-25	ear
Eco04772	Eco04772-190606	ERR13897778	CAYADY01	1330	Escherichia coli	5170994	35	1375514	510839	41	141	unknown	201905_ST141	2019-05-26	nose
Eco04773	Eco04773-190606	ERR13897779	CAYADK01	1182	Escherichia coli	5166149	39	641627	387208	59	141	unknown	201905_ST141	2019-05-27	anus
Eco04774	Eco04774-190606	ERR13897780	CAYADE01	1130	Escherichia coli	5165158	40	629633	370238	52	141	unknown	201905_ST141	2019-05-27	anus
Eco04777	Eco04777-190607	ERR13897782	CAYAGU01	1523	Escherichia coli	5167012	40	1019685	511037	48	141	unknown	201905_ST141	2019-06-02	nose
Eco04780	Eco04780-190618	ERR13897787	CAYADI01	1259	Escherichia coli	5163558	51	616263	380830	32	141	unknown	201905_ST141	2019-06-11	anus
Eco04781	Eco04781-190618	ERR13897783	CAYAFG01	1248	Escherichia coli	5013755	51	1060051	431169	40	1154	ST73 Cplx	singleton	2019-06-09	nose
Eco04782	Eco04782-190618	ERR13897784	CAYAHE01	1248	Escherichia coli	5024854	69	1059610	372745	48	1154	ST73 Cplx	singleton	2019-06-10	unknown
Eco04784	Eco04784-200604	ERR13897790	CAYAID01	1840	Escherichia coli	5143622	57	676728	352362	51	141	unknown	201905_ST141	2019-06-16	nose
Eco04785	Eco04785-200604	ERR13897791	CAYAIB01	1700	Escherichia coli	5164138	39	676460	381039	46	141	unknown	201905_ST141	2019-06-16	anus
Eco04789	Eco04789-200604	ERR13897794	CAYAIH01	1040	Escherichia coli	5147939	42	629632	369696	44	141	unknown	201905_ST141	2019-06-23	anus
Eco04790	Eco04790-191203	ERR13897796	CAYAEZ01	2235	Escherichia coli	5151463	38	674054	384274	58	141	unknown	201905_ST141	2019-06-24	nose
Eco04791	Eco04791-190719	ERR13897803	CAYAEJ01	1743	Escherichia coli	4872301	52	720598	342715	37	967	unknown	singleton	2019-06-30	anus
Eco04792	Eco04792-190719	ERR13897805	CAYAFH01	1669	Escherichia coli	5335815	166	353530	107550	40	405	unknown	singleton	2019-07-01	anus
Eco04793	Eco04793-200604	ERR13897806	CAYACL01	1506	Escherichia coli	5149198	40	874774	384693	51	141	unknown	201905_ST141	2019-07-02	eye
Eco04794	Eco04794-190719	ERR13897804	CAYAEF01	1506	Escherichia coli	5153256	43	641620	371557	44	141	unknown	201905_ST141	2019-07-01	nose
Eco04795	Eco04795-200604	ERR13897799	CAYAEO01	1456	Escherichia coli	5144812	52	629632	355029	88	141	unknown	201905_ST141	2019-06-30	anus
Eco04796	Eco04796-200604	ERR13897800	CAYAEG01	1456	Escherichia coli	5147694	52	778568	371369	42	141	unknown	201905_ST141	2019-06-30	nose
Eco04798	Eco04798-190719	ERR13897824	CAYACS01	1456	Escherichia coli	5149413	42	676554	384084	40	141	unknown	201905_ST141	2019-07-08	unknown
Eco04799	Eco04799-190719	ERR13897817	CAYAGX01	1756	Escherichia coli	5131052	70	871042	366070	59	73	ST73 Cplx	201907_ST73	2019-07-04	anus
Eco04800	Eco04800-190719	ERR13897825	CAYACG01	1495	Escherichia coli	5151299	35	1305396	385501	51	141	unknown	201905_ST141	2019-07-08	anus
Eco04801	Eco04801-190719	ERR13897815	CAYADH01	2535	Escherichia coli	5107770	89	552144	186860	48	14	ST14 Cplx	singleton	2019-07-04	anus
Eco04802	Eco04802-190719	ERR13897811	CAYACK01	1700	Escherichia coli	5166615	42	966569	384274	43	141	unknown	201905_ST141	2019-07-03	anus
Eco04803	Eco04803-190719	ERR13897814	CAYACO01	1840	Escherichia coli	5150512	47	720675	373194	39	141	unknown	201905_ST141	2019-07-04	anus
Eco04804	Eco04804-200604	ERR13897812	CAYACR01	1523	Escherichia coli	5164337	56	629632	355931	46	141	unknown	201905_ST141	2019-07-03	anus
Eco04805	Eco04805-200604	ERR13897813	CAYACB01	1506	Escherichia coli	5148631	44	985463	380851	43	141	unknown	201905_ST141	2019-07-04	anus
Eco04806	Eco04806-190719	ERR13897810	CAYAHY01	2235	Escherichia coli	5153555	29	1312528	382949	70	141	unknown	201905_ST141	2019-07-03	anus
Eco04808	Eco04808-190719	ERR13897809	CAYAGQ01	1438	Escherichia coli	5150065	38	658544	385440	58	141	unknown	201905_ST141	2019-07-03	anus
Eco04810	Eco04810-190719	ERR13897826	CAYACX01	1916	Escherichia coli	5126696	89	582111	304308	53	73	ST73 Cplx	201907_ST73	2019-07-12	unknown
Eco04811	Eco04811-merged	ERR13897807	CAYAHH01	1456	Escherichia coli	5150743	39	629633	385440	60	141	unknown	201905_ST141	2019-07-03	anus
Eco04812	Eco04812-190719	ERR13897834	CAYAEX01	1594	Escherichia coli	5130492	83	626010	307390	43	73	ST73 Cplx	201907_ST73	2019-07-14	nose
Eco04813	Eco04813-190719	ERR13897830	CAYAFE01	1797	Escherichia coli	5259072	104	509917	149467	34	69	ST69 Cplx	singleton	2019-07-14	anus
Eco04814	Eco04814-190719	ERR13897827	CAYACN01	1916	Escherichia coli	5128414	80	801340	362165	44	73	ST73 Cplx	201907_ST73	2019-07-14	anus
Eco04815	Eco04815-190719	ERR13897831	CAYAEV01	1684	Escherichia coli	4996430	79	619696	320207	39	icd_SLV_ST73	unknown	singleton	2019-07-14	anus
Eco04816	Eco04816-190719	ERR13897835	CAYAEM01	1696	Escherichia coli	4811396	35	748686	552587	50	569	unknown	singleton	2019-07-14	anus
Eco04817	Eco04817-200604	ERR13897808	CAYAGK01	1456	Escherichia coli	5153635	39	629633	316810	78	141	unknown	201905_ST141	2019-07-03	anus
Eco04819	Eco04819-191203	ERR13897846	CAYAEE01	2148	Escherichia coli	5003092	65	542590	284821	58	428	unknown	singleton	2019-07-28	nose
Eco04820	Eco04820-191203	ERR13897847	CAYAEL01	2235	Escherichia coli	5161466	51	674055	385501	65	141	unknown	201905_ST141	2019-07-28	unknown
Eco04821	Eco04821-191203	ERR13897856	CAYAGM01	2148	Escherichia coli	5002886	61	542056	462336	50	428	unknown	singleton	2019-08-03	unknown
Eco04822	Eco04822-191203	ERR13897854	CAYAGL01	1894	Escherichia coli	5145906	51	991430	371558	45	141	unknown	201905_ST141	2019-07-29	anus
Eco04827	Eco04827-191203	ERR13897860	CAYAIC01	2121	Escherichia coli	4933612	56	633455	196308	57	novel	unknown	singleton	2019-08-18	anus
Eco04829	Eco04829-191203	ERR13897869	CAYACH01	2643	Escherichia coli	5053128	48	632806	422234	60	141	unknown	201908_ST141	2019-08-26	lung
Eco04830	Eco04830-200604	ERR13897870	CAYAGT01	2643	Escherichia coli	5052071	51	988722	398604	55	141	unknown	201908_ST141	2019-08-26	nose
Eco04831	Eco04831-191203	ERR13897865	CAYAFD01	2838	Escherichia coli	5051728	57	646686	385347	52	141	unknown	201908_ST141	2019-08-25	anus
Eco04832	Eco04832-191203	ERR13897863	CAYAIG01	2193	Escherichia coli	5052969	57	629632	386990	69	141	unknown	201908_ST141	2019-08-25	anus
Eco04833	Eco04833-191203	ERR13897866	CAYAFX01	2471	Escherichia coli	5278603	151	667015	138794	48	117	unknown	singleton	2019-08-25	anus
Eco04836	Eco04836-191203	ERR13897874	CAYAGW01	2361	Escherichia coli	5134124	109	561935	241087	45	131	ST131 Cplx	singleton	2019-09-01	anus
Eco04840	Eco04840-191203	ERR13897878	CAYAGR01	2393	Escherichia coli	5184578	91	539461	258233	36	69	ST69 Cplx	singleton	2019-09-10	nose
Eco04841	Eco04841-merged	ERR13897882	CAYAHW01	2444	Escherichia coli	5049574	62	629747	370238	56	141	unknown	201908_ST141	2019-09-16	nose
Eco04844	Eco04844-191203	ERR13897884	CAYAHB01	2910	Escherichia coli	5048774	59	629632	417711	50	141	unknown	201908_ST141	2019-09-22	nose
Eco04845	Eco04845-191203	ERR13897886	CAYACC01	2730	Escherichia coli	5049661	72	558138	370238	63	141	unknown	201908_ST141	2019-09-29	anus
Eco04846	Eco04846-191203	ERR13897887	CAYADF01	3316	Escherichia coli	5051730	55	629641	421713	53	141	unknown	201908_ST141	2019-10-06	anus
Eco04848	Eco04848-191204	ERR13897888	CAYAGD01	3068	Escherichia coli	5048605	65	629641	370238	60	141	unknown	201908_ST141	2019-10-06	anus
Eco04851	Eco04851-191204	ERR13897893	CAYAGO01	3231	Escherichia coli	5047897	71	618565	354301	43	141	unknown	201908_ST141	2019-10-20	anus
Eco04852	Eco04852-191204	ERR13897903	CAYADA01	3005	Escherichia coli	4844199	35	698338	394230	45	420	unknown	201910_ST420	2019-10-27	nose
Eco04853	Eco04853-191204	ERR13897905	CAYADT01	6718	Escherichia coli	5175149	74	678851	273600	57	80	unknown	singleton	2019-10-28	anus
Eco04854	Eco04854-191204	ERR13897906	CAYAHI01	3052	Escherichia coli	5315822	134	381487	150741	56	38	ST38 Cplx	singleton	2019-11-01	ear
Eco04855	Eco04855-191204	ERR13897913	CAYAEB01	4026	Escherichia coli	4843522	33	689827	394235	62	420	unknown	201910_ST420	2019-11-04	unknown
Eco04856	Eco04856-191202	ERR13897909	CAYAFI01	3475	Escherichia coli	5221483	99	584641	360544	43	73	ST73 Cplx	201911_ST73	2019-11-03	anus
Eco04857	Eco04857-191202	ERR13897912	CAYAFY01	3131	Escherichia coli	5219270	100	671227	305606	43	73	ST73 Cplx	201911_ST73	2019-11-03	anus
Eco04858	Eco04858-191202	ERR13897907	CAYAGV01	3022	Escherichia coli	5223675	99	671227	305966	50	73	ST73 Cplx	201911_ST73	2019-11-03	anus
Eco04859	Eco04859-191202	ERR13897915	CAYAFW01	4191	Escherichia coli	5222477	93	681852	326747	47	73	ST73 Cplx	201911_ST73	2019-11-10	anus
Eco04860	Eco04860-191202	ERR13897917	CAYAEW01	3199	Escherichia coli	5215561	112	530915	220331	37	73	ST73 Cplx	201911_ST73	2019-11-11	nose
Eco04861	Eco04861-191202	ERR13897922	CAYAHT01	3199	Escherichia coli	5222300	94	898898	360544	58	73	ST73 Cplx	201911_ST73	2019-11-23	unknown
Eco04862	Eco04862-191202	ERR13897923	CAYAHL01	3199	Escherichia coli	5222981	92	901793	327009	54	73	ST73 Cplx	201911_ST73	2019-11-23	anus
Eco04864	Eco04864-191202	ERR13897924	CAYAKG01	3199	Escherichia coli	5221344	91	669957	314766	57	73	ST73 Cplx	201911_ST73	2019-11-23	unknown
Eco04865	Eco04865-200604	ERR13897926	CAYAMH01	2471	Escherichia coli	5158435	61	629631	355622	41	141	unknown	201908_ST141	2019-11-24	anus
Eco04868	Eco04868-191213	ERR13897937	CAYAJT01	3457	Escherichia coli	4736983	27	976799	567465	65	420	unknown	201910_ST420	2019-12-08	anus
Eco04869	Eco04869-191213	ERR13897935	CAYAJU01	7069	Escherichia coli	4734768	29	698338	394111	59	420	unknown	201910_ST420	2019-12-08	anus
Eco04870	Eco04870-200604	ERR13897940	CAYAJI01	4414	Escherichia coli	4974902	41	730475	277798	46	2015	unknown	singleton	2019-12-13	ear
Eco04871	Eco04871-200604	ERR13897945	CAYAOB01	3567	Escherichia coli	5139386	108	456908	269002	35	69	ST69 Cplx	singleton	2019-12-15	nose
Eco04872	Eco04872-merged	ERR13897947	CAYAOK01	3815	Escherichia coli	5180809	94	366604	196519	69	80	unknown	singleton	2019-12-16	anus
Eco04873	Eco04873-200604	ERR14031189	CAYTEB01	4293	Escherichia coli	4694909	47	382430	231575	32	23	unknown	singleton	2019-12-22	anus
Eco04874	Eco04874-merged	ERR13897949	CAYAKE01	4146	Escherichia coli	4696153	42	815824	266259	63	23	unknown	singleton	2019-12-29	unknown
Eco04875	Eco04875-200604	ERR13897956	CAYAKD01	3955	Escherichia coli	5018858	66	575617	312244	31	69	ST69 Cplx	singleton	2020-01-06	nose
Eco04876	Eco04876-200608	ERR13897950	CAYAMI01	4627	Escherichia coli	5130921	164	318908	104335	43	399	unknown	singleton	2020-01-06	nose
Eco04877	Eco04877-200608	ERR13897952	CAYAMC01	3934	Escherichia coli	5381063	137	615613	120560	45	405	unknown	201903_ST405	2020-01-06	anus
Eco04878	Eco04878-200608	ERR13897957	CAYAMN01	3955	Escherichia coli	5037003	75	437310	295088	65	69	ST69 Cplx	singleton	2020-01-06	hand
Eco04879	Eco04879-200610	ERR13897953	CAYANC01	3934	Escherichia coli	5379286	135	615613	138310	74	405	unknown	201903_ST405	2020-01-06	anus
Eco04880	Eco04880-merged	ERR13897960	CAYAOC01	4026	Escherichia coli	4733093	26	783575	567538	61	420	unknown	201910_ST420	2020-01-08	nose
Eco04881	Eco04881-200610	ERR13897969	CAYANU01	4012	Escherichia coli	5029272	76	786581	375432	78	1193	ST14 Cplx	singleton	2020-01-22	unknown
Eco04882	Eco04882-200625	ERR13897970	CAYALH01	4012	Escherichia coli	5025680	72	786581	284392	53	1193	ST14 Cplx	singleton	2020-01-24	unknown
Eco04883	Eco04883-200610	ERR13897971	CAYAOG01	4012	Escherichia coli	5027451	70	1024382	323415	57	1193	ST14 Cplx	singleton	2020-01-24	eye
Eco04884	Eco04884-200610	ERR13897979	CAYANI01	4146	Escherichia coli	5331034	127	615613	138310	81	405	unknown	201903_ST405	2020-02-02	anus
Eco04887	Eco04887-200723	ERR13897986	CAYALB01	4991	Escherichia coli	5133372	57	777953	343567	62	127	unknown	singleton	2020-02-18	anus
Eco04891	Eco04891-200608	ERR13897996	CAYALV01	5577	Escherichia coli	5267293	101	544240	257639	50	73	ST73 Cplx	singleton	2020-03-04	nose
Eco04892	Eco04892-merged	ERR13897997	CAYAIW01	4974	Escherichia coli	5098206	194	206336	76218	75	1314	unknown	singleton	2020-03-05	groins
Eco04893	Eco04893-200608	ERR13898000	CAYALF01	5644	Escherichia coli	4992185	50	797037	364693	40	127	unknown	singleton	2020-03-15	ear
Eco04894	Eco04894-210113	ERR13898012	CAYALW01	5226	Escherichia coli	5323103	149	278766	116216	43	69	ST69 Cplx	singleton	2020-04-02	ear
Eco04895	Eco04895-210113	ERR13898014	CAYAKV01	5979	Escherichia coli	5343893	115	372435	178402	45	404	unknown	singleton	2020-04-08	anus
Eco04896	Eco04896-merged	ERR13898025	CAYALU01	6020	Escherichia coli	4928207	176	224926	73082	113	10	ST10 Cplx	singleton	2020-05-17	anus
Eco04897	Eco04897-210113	ERR13898036	CAYAON01	5918	Escherichia coli	5102549	93	618543	209948	52	295	unknown	singleton	2020-05-24	anus
Eco04898	Eco04898-210113	ERR13898056	CAYAJL01	5982	Escherichia coli	5208813	56	764109	282236	42	95	ST95 Cplx	singleton	2020-06-16	ear
Eco04900	Eco04900-210113	ERR13898075	CAYAOO01	6079	Escherichia coli	4977181	70	388789	158007	36	6949	unknown	singleton	2020-07-05	anus
Eco04902	Eco04902-210113	ERR13898080	CAYAKL01	6209	Escherichia coli	4719220	48	819154	239465	45	2166	unknown	singleton	2020-07-23	ear
Eco04904	Eco04904-210115	ERR13898095	CAYAPU01	7926	Escherichia coli	5253316	80	798213	305818	50	1331	unknown	202008_ST1331	2020-08-16	anus
Eco04905	Eco04905-210115	ERR13898093	CAYAPS01	7758	Escherichia coli	5241877	126	427261	162774	59	101	ST101 Cplx	singleton	2020-08-16	anus
Eco04906	Eco04906-210115	ERR14031190	CAYTDA01	7695	Escherichia coli	5247258	93	818737	315047	59	1331	not determined	202008_ST1331	2020-08-23	nasopharynx
Eco04907	Eco04907-210115	ERR13898097	CAYAPC01	6762	Escherichia coli	5248155	88	539891	244819	47	1331	unknown	202008_ST1331	2020-08-23	nose
Eco04910	Eco04910-210115	ERR13898103	CAYAPL01	6474	Escherichia coli	5250091	93	878685	282767	40	1331	unknown	202008_ST1331	2020-09-06	nose
Eco04911	Eco04911-210115	ERR13898104	CAYAPV01	7360	Escherichia coli	5285523	137	602058	278844	33	657	unknown	singleton	2020-09-06	unknown
Eco04912	Eco04912-210115	ERR14031191	CAYTEY01	6897	Escherichia coli	5245779	89	798085	245207	36	1331	not determined	202008_ST1331	2020-09-13	nasopharynx
Eco04913	Eco04913-210115	ERR13898106	CAYAPO01	6453	Escherichia coli	5263233	108	538287	299368	45	1331	unknown	202008_ST1331	2020-09-13	nose
Eco04914	Eco04914-210115	ERR13898110	CAYAPT01	7360	Escherichia coli	5287548	131	664889	239810	51	657	unknown	singleton	2020-09-13	nose
Eco04915	Eco04915-210115	ERR13898109	CAYAPJ01	7785	Escherichia coli	5145776	67	796263	501883	49	95	ST95 Cplx	singleton	2020-09-13	anus
Eco04916	Eco04916-210409	ERR13898111	CAYAPY01	7434	Escherichia coli	5318281	212	335137	153501	108	5910	unknown	singleton	2020-09-20	anus
Eco04917	Eco04917-210115	ERR13898115	CAYAOR01	8085	Escherichia coli	5250693	88	795331	283089	49	1331	unknown	202008_ST1331	2020-09-27	anus
Eco04918	Eco04918-210115	ERR13898114	CAYAPB01	7598	Escherichia coli	4992008	72	586279	281404	64	428	unknown	singleton	2020-09-27	nose
Eco04919	Eco04919-210115	ERR13898116	CAYAPI01	6897	Escherichia coli	5253024	83	798193	235969	68	1331	unknown	202008_ST1331	2020-09-28	unknown
Eco04920	Eco04920-210409	ERR13898118	CAYAOY01	7218	Escherichia coli	5248683	92	533158	314982	92	1331	unknown	202008_ST1331	2020-09-30	anus
Eco04923	Eco04923-merged	ERR13898124	CAYAOT01	7218	Escherichia coli	5254196	91	535538	299269	135	1331	unknown	202008_ST1331	2020-10-21	unknown
Eco04925	Eco04925-210118	ERR14031192	CAYTCU01	8079	Escherichia coli	4669677	72	634415	185682	35	10	ST10 Cplx	singleton	2020-11-08	anus
Entcl01434	Entcl01434-200630	ERR13897733	CAYABR01	108	Enterobacter cloacae complex	4828778	112	493251	112088	39	145	unknown	singleton	2019-03-04	anus
Entcl01435	Entcl01435-200630	ERR13897732	CAYABS01	59	Enterobacter cloacae complex	4790797	28	1955756	524473	41	106	unknown	201903_ST106	2019-03-03	anus
Entcl01436	Entcl01436-200630	ERR13897730	CAYAAV01	34	Enterobacter cloacae complex	4850851	36	2056310	523586	50	106	unknown	201903_ST106	2019-03-03	nose
Entcl01437	Entcl01437-200630	ERR13897734	CAYABM01	108	Enterobacter cloacae complex	4832199	109	452867	112088	41	145	unknown	singleton	2019-03-04	anus
Entcl01441	Entcl01441-200610	ERR13897758	CAYACP01	471	Enterobacter cloacae complex	4918226	58	648804	224579	69	61	unknown	201904_ST61	2019-04-15	nose
Entcl01442	Entcl01442-200630	ERR13897766	CAYACW01	437	Enterobacter cloacae complex	4916838	53	564408	238063	39	61	unknown	201904_ST61	2019-04-22	anus
Entcl01443	Entcl01443-200630	ERR13897764	CAYACQ01	428	Enterobacter cloacae complex	4916463	56	564408	211780	42	61	unknown	201904_ST61	2019-04-22	nose
Entcl01455	Entcl01455-200630	ERR13897793	CAYAHM01	1624	Enterobacter cloacae complex	4886341	73	569586	206858	44	145	unknown	singleton	2019-06-16	anus
Entcl01456	Entcl01456-200630	ERR13897788	CAYAHN01	1040	Enterobacter cloacae complex	4806883	58	482634	227394	41	286	unknown	singleton	2019-06-16	anus
Entcl01457	Entcl01457-200630	ERR13897789	CAYAGJ01	1040	Enterobacter cloacae complex	4807221	61	482634	254400	52	286	unknown	singleton	2019-06-16	anus
Entcl01458	Entcl01458-200723	ERR13897795	CAYAIF01	1040	Enterobacter cloacae complex	4805918	64	482634	185345	52	286	unknown	singleton	2019-06-23	nose
Entcl01460	Entcl01460-200630	ERR13897818	CAYAHQ01	2235	Enterobacter cloacae complex	4589726	61	531263	175175	39	68	unknown	201907_ST68	2019-07-07	nose
Entcl01461	Entcl01461-200630	ERR13897820	CAYACI01	1797	Enterobacter cloacae complex	4591727	65	413347	187543	45	68	unknown	201907_ST68	2019-07-07	nose
Entcl01462	Entcl01462-200630	ERR13897823	CAYABZ01	1594	Enterobacter cloacae complex	4648298	35	1023651	470509	42	dnaA_SLV_ST171	unknown	singleton	2019-07-07	nose
Entcl01463	Entcl01463-200630	ERR13897832	CAYAEQ01	1690	Enterobacter cloacae complex	4590120	64	531261	161472	39	68	unknown	201907_ST68	2019-07-14	anus
Entcl01464	Entcl01464-200630	ERR13897836	CAYAEY01	2235	Enterobacter cloacae complex	4590382	66	531263	161743	41	68	unknown	201907_ST68	2019-07-15	unknown
Entcl01466	Entcl01466-200630	ERR13897843	CAYADU01	1985	Enterobacter cloacae complex	4769981	35	1024709	503696	41	novel	unknown	201907_ST0Q	2019-07-21	anus
Entcl01467	Entcl01467-200630	ERR13897844	CAYADV01	1985	Enterobacter cloacae complex	4769272	34	861585	552910	53	novel	unknown	201907_ST0Q	2019-07-21	anus
Entcl01468	Entcl01468-200630	ERR13897841	CAYAEH01	1894	Enterobacter cloacae complex	4590461	61	531261	175175	44	68	unknown	201907_ST68	2019-07-21	nose
Entcl01469	Entcl01469-200630	ERR13897837	CAYAEU01	1916	Enterobacter cloacae complex	4591842	62	531251	187543	35	68	unknown	201907_ST68	2019-07-21	anus
Entcl01470	Entcl01470-200630	ERR13897838	CAYAEK01	1916	Enterobacter cloacae complex	4559824	63	531263	175175	47	68	unknown	201907_ST68	2019-07-21	nose
Entcl01471	Entcl01471-200703	ERR13897852	CAYAGI01	2325	Enterobacter cloacae complex	4766804	32	895244	755445	32	novel	unknown	201907_ST0Q	2019-07-28	nose
Entcl01472	Entcl01472-200703	ERR13897849	CAYACM01	1823	Enterobacter cloacae complex	4764748	33	1090361	755878	35	novel	unknown	201907_ST0Q	2019-07-28	anus
Entcl01473	Entcl01473-200703	ERR13897842	CAYAFB01	1894	Enterobacter cloacae complex	4526680	67	531263	187543	50	68	unknown	201907_ST68	2019-07-21	anus
Entcl01474	Entcl01474-200703	ERR13897848	CAYAEI01	2235	Enterobacter cloacae complex	4691970	68	531263	161743	45	68	unknown	201907_ST68	2019-07-28	unknown
Entcl01475	Entcl01475-200703	ERR13897853	CAYAHC01	2325	Enterobacter cloacae complex	4770322	38	1024709	679802	47	novel	unknown	201907_ST0Q	2019-07-28	nose
Entcl01476	Entcl01476-200703	ERR13897850	CAYACF01	1823	Enterobacter cloacae complex	4768469	33	996013	679210	41	novel	unknown	201907_ST0Q	2019-07-28	anus
Entcl01478	Entcl01478-201120	ERR13897862	CAYAIE01	1735	Enterobacter cloacae complex	4888847	65	1153107	270672	42	145	unknown	singleton	2019-08-19	anus
Entcl01479	Entcl01479-200703	ERR13897873	CAYAHU01	2193	Enterobacter cloacae complex	5025487	29	1352415	759461	39	novel	unknown	singleton	2019-09-01	nose
Entcl01480	Entcl01480-200703	ERR13897864	CAYAFT01	2325	Enterobacter cloacae complex	5056386	35	1272595	645518	40	218	unknown	singleton	2019-08-25	anus
Entcl01482	Entcl01482-200703	ERR13897883	CAYADQ01	2730	Enterobacter cloacae complex	4795130	43	467932	225399	46	286	unknown	singleton	2019-09-22	anus
Entcl01483	Entcl01483-200703	ERR13897889	CAYADM01	2471	Enterobacter cloacae complex	4780792	46	609865	255357	40	158	unknown	singleton	2019-10-06	anus
Entcl01487	Entcl01487-200703	ERR13897898	CAYAFK01	2830	Enterobacter cloacae complex	4895581	75	354399	277263	38	831	unknown	singleton	2019-10-21	anus
Entcl01488	Entcl01488-200703	ERR13897921	CAYAHJ01	3157	Enterobacter cloacae complex	4836753	46	753100	278688	34	50	unknown	201911_ST50	2019-11-17	nose
Entcl01489	Entcl01489-200703	ERR13897927	CAYANG01	3157	Enterobacter cloacae complex	4837068	48	753637	260023	39	50	unknown	201911_ST50	2019-11-24	nose
Entcl01490	Entcl01490-200703	ERR13897930	CAYALN01	3772	Enterobacter cloacae complex	4819092	84	569629	191175	32	145	unknown	singleton	2019-12-01	anus
Entcl01498	Entcl01498-merged	ERR13897974	CAYAMB01	4144	Enterobacter cloacae complex	4812662	78	534709	135628	77	1283	unknown	singleton	2020-01-26	anus
Entcl01499	Entcl01499-200723	ERR13897977	CAYALC01	4495	Enterobacter cloacae complex	4962981	28	1371871	366826	61	32	unknown	202001_ST32	2020-01-30	anus
Entcl01502	Entcl01502-200703	ERR13897984	CAYAKC01	4414	Enterobacter cloacae complex	4826369	35	1162672	518564	32	50	unknown	201911_ST50	2020-02-09	anus
Entcl01504	Entcl01504-200723	ERR13897987	CAYAKY01	4579	Enterobacter cloacae complex	4856832	47	1659546	376677	59	78	unknown	202002_ST78	2020-02-23	nose
Entcl01505	Entcl01505-200703	ERR13897992	CAYAIJ01	4928	Enterobacter cloacae complex	4841891	45	775693	376677	32	78	unknown	202002_ST78	2020-03-01	anus
Entcl01506	Entcl01506-200703	ERR13898002	CAYALD01	5053	Enterobacter cloacae complex	4818431	41	1392984	482734	38	78	unknown	202002_ST78	2020-03-15	anus
Entcl01507	Entcl01507-200703	ERR13898003	CAYAKM01	5838	Enterobacter cloacae complex	4960706	31	1371871	283323	38	32	unknown	202001_ST32	2020-03-16	anus
Entcl01508	Entcl01508-210118	ERR13898020	CAYAOF01	5454	Enterobacter cloacae complex	4743737	60	554181	284007	83	278	unknown	singleton	2020-04-26	anus
Entcl01509	Entcl01509-210118	ERR13898022	CAYAOD01	5534	Enterobacter cloacae complex	5180097	39	982793	847363	39	rplB_SLV_ST2728	unknown	202005_ST0AK	2020-05-10	anus
Entcl01511	Entcl01511-210118	ERR13898028	CAYAJM01	5725	Enterobacter cloacae complex	5182529	43	982793	367800	35	rplB_SLV_ST2728	unknown	202005_ST0AK	2020-05-17	anus
Entcl01512	Entcl01512-210118	ERR13898033	CAYALO01	5261	Enterobacter cloacae complex	5180767	35	848901	517195	42	rplB_SLV_ST2728	unknown	202005_ST0AK	2020-05-24	anus
Entcl01513	Entcl01513-210118	ERR13898042	CAYAKT01	6626	Enterobacter cloacae complex	4686142	21	2221894	664930	82	114	unknown	202006_ST114	2020-06-01	anus
Entcl01514	Entcl01514-210118	ERR13898043	CAYAIQ01	5429	Enterobacter cloacae complex	5082541	70	567055	227945	39	664	unknown	singleton	2020-06-01	anus
Entcl01515	Entcl01515-210118	ERR13898050	CAYAJZ01	5367	Enterobacter cloacae complex	4594025	18	1635130	723697	38	114	unknown	202006_ST114	2020-06-07	nose
Entcl01516	Entcl01516-210126	ERR13898048	CAYAKS01	5936	Enterobacter cloacae complex	4594113	17	2222003	723697	39	114	unknown	202006_ST114	2020-06-07	anus
Entcl01517	Entcl01517-210126	ERR13898049	CAYALK01	5388	Enterobacter cloacae complex	4854865	55	482680	193650	37	672	unknown	singleton	2020-06-07	anus
Entcl01518	Entcl01518-210126	ERR13898055	CAYAIL01	5654	Enterobacter cloacae complex	5181158	37	982793	846622	37	rplB_SLV_ST2728	unknown	202005_ST0AK	2020-06-14	anus
Entcl01519	Entcl01519-210126	ERR13898067	CAYAJV01	5998	Enterobacter cloacae complex	4593783	19	1770912	723697	30	114	unknown	202006_ST114	2020-06-21	nose
Entcl01520	Entcl01520-210126	ERR13898063	CAYAJE01	5982	Enterobacter cloacae complex	4594298	19	1376504	642526	39	114	unknown	202006_ST114	2020-06-21	nose
Entcl01522	Entcl01522-210126	ERR13898083	CAYAMK01	7695	Enterobacter cloacae complex	4771288	38	659945	376689	41	78	unknown	singleton	2020-08-02	nose
Entcl01523	Entcl01523-210126	ERR14031193	CAYTBR01	6762	Enterobacter cloacae complex	4926804	59	827730	271167	53	145	not determined	singleton	2020-08-16	anus
Entcl01524	Entcl01524-210126	ERR13898086	CAYAKR01	7695	Enterobacter cloacae complex	4771262	39	880856	482734	48	78	unknown	singleton	2020-08-08	unknown
Kes00006	Kes00006-200723	ERR13897983	CAYALJ01	4414	Klebsiella pneumoniae	5533890	29	1381397	459962	63	1875	K. variicola	singleton	2020-02-09	anus
Kes00007	Kes00007-200723	ERR13897982	CAYAJY01	4370	Enterobacter cloacae complex	4960872	30	1371871	283148	53	32	unknown	202001_ST32	2020-02-09	nose
Kes00008	Kes00008-merged	ERR13897989	CAYAIT01	4863	Enterobacter cloacae complex	4959609	29	1371871	382581	80	32	unknown	202001_ST32	2020-02-23	anus
Kes00009	Kes00009-200703	ERR13898007	CAYAKZ01	5590	Klebsiella pneumoniae	5941511	74	812799	373216	42	596	unknown	singleton	2020-03-29	anus
Kes00010	Kes00010-210126	ERR13898016	CAYALS01	5838	Klebsiella aerogenes	5197938	32	1045322	435938	44	93	unknown	singleton	2020-04-19	anus
Kes00013	Kes00013-210126	ERR13898094	CAYAOS01	7758	Klebsiella aerogenes	5115777	37	879559	495371	42	253	unknown	singleton	2020-08-16	anus
Kes00014	Kes00014-210126	ERR14031194	CAYTEP01	7608	Klebsiella aerogenes	5194975	21	1906472	744102	33	857	not determined	singleton	2020-08-24	navel
Kox00399	Kox00399-200610	ERR13897729	CAYABT01	87	Klebsiella oxytoca	6143751	36	914212	631984	82	176	unknown	singleton	2019-03-03	anus
Kox00402	Kox00402-200707	ERR13897756	CAYAGA01	425	Klebsiella oxytoca	5472482	37	994473	478837	62	novel	unknown	singleton	2019-04-15	anus
Kox00403	Kox00403-200707	ERR13897757	CAYAEA01	471	Klebsiella oxytoca	6150144	83	646144	187810	53	36	unknown	singleton	2019-04-15	nose
Kox00408	Kox00408-merged	ERR13897821	CAYAFN01	1624	Klebsiella oxytoca	6076187	93	494188	185436	63	pgi_phoE_DLV_ST157	unknown	singleton	2019-07-07	anus
Kox00409	Kox00409-200610	ERR13897861	CAYACE01	2095	Klebsiella oxytoca	6057388	40	872382	484192	47	11	unknown	singleton	2019-08-18	anus
Kox00410	Kox00410-200625	ERR13897875	CAYADD01	2605	Klebsiella oxytoca	5916136	54	702454	426908	48	rpoB_SLV_ST48	unknown	201909_ST48	2019-09-05	nose
Kox00411	Kox00411-200610	ERR13897876	CAYADR01	2444	Klebsiella oxytoca	5911076	60	704289	287838	41	rpoB_SLV_ST48	unknown	201909_ST48	2019-09-05	nose
Kox00412	Kox00412-200610	ERR13897897	CAYAFL01	2830	Klebsiella oxytoca	6172943	92	431855	204135	66	88	unknown	singleton	2019-10-21	anus
Kox00413	Kox00413-200610	ERR13897896	CAYAED01	2822	Klebsiella oxytoca	6185813	75	768550	303320	41	gapA_SLV_ST111	unknown	singleton	2019-10-21	nose
Kox00414	Kox00414-200610	ERR13897918	CAYAFC01	3231	Klebsiella oxytoca	6123549	80	709389	153730	60	40	unknown	singleton	2019-11-11	nose
Kox00417	Kox00417-200610	ERR13897938	CAYANO01	2464	Klebsiella oxytoca	6256903	72	1047989	359457	58	178	unknown	singleton	2019-12-08	anus
Kox00418	Kox00418-200610	ERR14031195	CAYTBS01	3772	Klebsiella oxytoca	6521119	90	523765	186046	38	64	not determined	singleton	2019-12-12	anus
Kox00419	Kox00419-200625	ERR13897946	CAYAOE01	3851	Klebsiella oxytoca	6131149	79	567258	177491	43	84	unknown	singleton	2019-12-15	anus
Kox00420	Kox00420-200625	ERR13897942	CAYAKN01	3712	Klebsiella oxytoca	6210585	89	687177	272153	44	184	unknown	singleton	2019-12-15	anus
Kox00421	Kox00421-200625	ERR13897954	CAYAME01	3979	Klebsiella oxytoca	5949097	56	527789	194540	47	novel	unknown	singleton	2020-01-06	anus
Kox00422	Kox00422-200625	ERR13897985	CAYAJX01	5053	Klebsiella oxytoca	6148409	48	1146578	329088	44	146	unknown	202002_ST146	2020-02-16	anus
Kox00427	Kox00427-200625	ERR13897990	CAYAOI01	4999	Klebsiella oxytoca	6145868	57	1070732	321143	44	146	unknown	202002_ST146	2020-02-23	nose
Kox00428	Kox00428-200625	ERR13897995	CAYANX01	5126	Klebsiella oxytoca	6095828	49	615087	310730	37	146	unknown	202002_ST146	2020-03-02	nose
Kox00429	Kox00429-200625	ERR13897994	CAYALI01	4928	Klebsiella oxytoca	6147386	55	838898	329083	50	146	unknown	202002_ST146	2020-03-01	nose
Kox00430	Kox00430-200625	ERR13897991	CAYAIU01	4611	Klebsiella oxytoca	6144332	50	1194374	334885	58	146	unknown	202002_ST146	2020-03-01	anus
Kox00431	Kox00431-200625	ERR13897999	CAYAML01	5030	Klebsiella oxytoca	6099932	50	1146578	338485	45	146	unknown	202002_ST146	2020-03-08	anus
Kox00432	Kox00432-200625	ERR13897998	CAYAIS01	4627	Klebsiella oxytoca	6147585	49	1022746	334885	55	146	unknown	202002_ST146	2020-03-08	anus
Kox00434	Kox00434-200625	ERR13898010	CAYAMP01	5126	Klebsiella oxytoca	6040832	44	825559	479550	58	146	unknown	202002_ST146	2020-03-30	nose
Kox00435	Kox00435-merged	ERR13898011	CAYAMR01	5126	Klebsiella oxytoca	6041793	45	1022631	396512	74	146	unknown	202002_ST146	2020-03-30	nose
Kox00436	Kox00436-200723	ERR13898008	CAYAMS01	5838	Klebsiella oxytoca	6149398	49	934404	302383	67	146	unknown	202002_ST146	2020-03-29	anus
Kox00437	Kox00437-210202	ERR15405171	CBIHKU01	6766	Klebsiella oxytoca	6021968	61	854039	320075	44	151	unknown	202005_ST151	2020-05-10	tracheal secretion
Kox00438	Kox00438-210202	ERR13898026	CAYAIO01	6762	Klebsiella oxytoca	6021815	58	621490	237694	41	151	unknown	202005_ST151	2020-05-17	abdomen
Kox00439	Kox00439-210202	ERR13898024	CAYAMT01	6079	Klebsiella oxytoca	6019597	55	664519	291549	42	151	unknown	202005_ST151	2020-05-17	nose
Kox00440	Kox00440-210202	ERR14031196	CAYTCY01	6079	Klebsiella oxytoca	6018342	58	621450	298835	39	151	not determined	202005_ST151	2020-05-16	blood culture
Kox00441	Kox00441-210202	ERR13898029	CAYAJG01	6680	Klebsiella oxytoca	6016608	122	438290	169020	43	186	unknown	202005_ST186	2020-05-18	nose
Kox00442	Kox00442-210202	ERR13898030	CAYALZ01	5616	Klebsiella oxytoca	6243603	139	422754	148224	36	40	unknown	201911_ST40	2020-05-23	anus
Kox00443	Kox00443-merged	ERR13898037	CAYAIN01	5918	Klebsiella oxytoca	6016825	117	458985	234466	89	186	unknown	202005_ST186	2020-05-24	nose
Kox00444	Kox00444-210202	ERR13898032	CAYALQ01	5261	Klebsiella oxytoca	6015825	121	443441	226542	33	186	unknown	202005_ST186	2020-05-24	nose
Kox00445	Kox00445-210202	ERR13898035	CAYAIM01	5322	Klebsiella oxytoca	6015633	125	438294	146759	37	186	unknown	202005_ST186	2020-05-24	anus
Kox00446	Kox00446-210202	ERR13898044	CAYALL01	5548	Klebsiella oxytoca	6242718	133	447057	189239	40	40	unknown	201911_ST40	2020-06-01	nose
Kox00447	Kox00447-210202	ERR13898046	CAYANB01	5654	Klebsiella oxytoca	6093566	105	343320	156499	35	40	unknown	singleton	2020-06-01	anus
Kox00448	Kox00448-210202	ERR13898041	CAYAJS01	6079	Klebsiella oxytoca	6197375	66	621450	286365	37	151	unknown	202005_ST151	2020-06-01	nose
Kox00449	Kox00449-210205	ERR13898052	CAYAJJ01	5725	Klebsiella oxytoca	5995997	54	931762	288770	111	mdh_SLV_ST85	unknown	singleton	2020-06-08	anus
Kox00450	Kox00450-210205	ERR13898051	CAYAJP01	5412	Klebsiella oxytoca	6127044	84	469812	333693	70	13	unknown	singleton	2020-06-08	anus
Kox00451	Kox00451-210205	ERR13898058	CAYAJD01	6079	Klebsiella oxytoca	6198986	66	621450	320508	81	151	unknown	202005_ST151	2020-06-21	nose
Kox00452	Kox00452-200916	ERR15405172	CBIHKR01	6073	Klebsiella oxytoca	5996168	29	938393	522470	40	176	unknown	201903_ST176	2020-06-28	nasopharynx
Kox00453	Kox00453-200916	ERR13898068	CAYALG01	7808	Klebsiella oxytoca	5997291	27	1407786	887653	42	176	unknown	202006_ST176	2020-06-28	unknown
Kox00454	Kox00454-200916	ERR13898073	CAYANZ01	7808	Klebsiella oxytoca	5994931	25	1409080	528356	35	176	unknown	202006_ST176	2020-07-01	unknown
Kox00455	Kox00455-210205	ERR13898074	CAYANY01	6060	Klebsiella oxytoca	5995420	29	1496468	842859	41	176	unknown	202006_ST176	2020-07-01	eye
Kox00459	Kox00459-200916	ERR13898081	CAYAMG01	6244	Klebsiella oxytoca	5993852	28	1393947	495358	40	176	unknown	202006_ST176	2020-08-02	nose
Kox00460	Kox00460-200916	ERR13898085	CAYAKB01	7218	Klebsiella oxytoca	5994428	30	1190506	495236	35	176	unknown	202006_ST176	2020-08-06	anus
Kox00462	Kox00462-200916	ERR13898087	CAYAKI01	6495	Klebsiella oxytoca	5995742	25	1357786	887653	40	176	unknown	202006_ST176	2020-08-09	anus
Kox00463	Kox00463-200916	ERR13898090	CAYAPH01	7758	Klebsiella oxytoca	5993799	30	1347848	495236	38	176	unknown	202006_ST176	2020-08-10	nose
Kox00464	Kox00464-210209	ERR15405173	CBIHKS01	8090	Klebsiella oxytoca	5994839	33	887087	495236	44	176	unknown	201903_ST176	2020-08-13	nasopharynx
Kox00465	Kox00465-200916	ERR13898096	CAYAPA01	8085	Klebsiella oxytoca	5995467	27	1397853	1097688	40	176	unknown	202006_ST176	2020-08-23	nose
Kox00466	Kox00466-200916	ERR14031197	CAYTCP01	6897	Klebsiella oxytoca	5994152	34	1189609	522532	38	176	unknown	202006_ST176	2020-08-23	tracheal secretion
Kox00467	Kox00467-200916	ERR13898099	CAYAPM01	7649	Klebsiella oxytoca	6003854	39	1398838	498259	52	176	unknown	202006_ST176	2020-08-23	nose
Kox00468	Kox00468-200916	ERR13898100	CAYAOV01	7997	Klebsiella oxytoca	5993618	33	1347268	495112	36	176	unknown	202006_ST176	2020-08-30	anus
Kox00469	Kox00469-200916	ERR13898101	CAYAPK01	7127	Klebsiella oxytoca	5994660	31	1189083	522410	38	176	unknown	202006_ST176	2020-08-31	anus
Kox00473	Kox00473-merged	ERR13898105	CAYAPQ01	7674	Klebsiella oxytoca	5999696	21	2756970	887653	73	176	unknown	202006_ST176	2020-09-13	anus
Kox00474	Kox00474-201023	ERR13898108	CAYAPF01	7218	Klebsiella oxytoca	5997679	29	1485537	856452	41	176	unknown	202006_ST176	2020-09-13	nose
Kox00479	Kox00479-201023	ERR13898113	CAYAOQ01	6732	Klebsiella oxytoca	5993014	32	1347268	406758	56	176	unknown	202006_ST176	2020-09-27	nose
Kox00480	Kox00480-201023	ERR13898119	CAYAOX01	7790	Klebsiella oxytoca	5993345	35	1347268	495236	45	176	unknown	202006_ST176	2020-10-04	nose
Kox00481	Kox00481-201023	ERR13898120	CAYAOU01	7086	Klebsiella oxytoca	5994301	31	1485010	887641	47	176	unknown	202006_ST176	2020-10-04	nose
Kox00482	Kox00482-201023	ERR13898121	CAYAPN01	7731	Klebsiella oxytoca	5993391	37	1190931	400165	45	176	unknown	202006_ST176	2020-10-04	anus
Kox00485	Kox00485-201023	ERR13898122	CAYAPX01	7053	Klebsiella oxytoca	5992091	32	1190931	522410	36	176	unknown	202006_ST176	2020-10-11	nose
Kox00486	Kox00486-201209	ERR13898123	CAYAPG01	7050	Klebsiella oxytoca	5992681	37	1337204	399995	30	176	unknown	202006_ST176	2020-10-11	anus
Kox00488	Kox00488-210209	ERR15405174	CBIHKT01	8180	Klebsiella oxytoca	5999578	24	1543976	887829	54	176	unknown	201903_ST176	2020-11-01	nasopharynx
Kox00490	Kox00490-201209	ERR13898125	CAYAPE01	7443	Klebsiella oxytoca	5994241	30	1347269	842859	41	176	unknown	202006_ST176	2020-11-01	anus
Kox00493	Kox00493-201209	ERR13898126	CAYAPW01	8173	Klebsiella oxytoca	5991193	34	1347269	495358	37	176	unknown	202006_ST176	2020-11-08	nose
Kpn01943	Kpn01943-200707	ERR13897736	CAYABF01	172	Klebsiella pneumoniae	5440565	49	1047094	393214	67	13	unknown	singleton	2019-03-10	anus
Kpn01950	Kpn01950-200707	ERR13897751	CAYABQ01	446	Klebsiella pneumoniae	5426781	65	519016	234597	34	45	ST45 Complex	singleton	2019-04-04	anus
Kpn01963	Kpn01963-211014	ERR13897776	CAYADS01	842	Klebsiella pneumoniae	5031934	28	935572	430170	49	135	unknown	singleton	2019-05-19	anus
Kpn02028	Kpn02028-200707	ERR14031198	CAYTBP01	1330	Klebsiella pneumoniae	5490806	44	1406706	457797	50	8102	not determined	singleton	2019-06-02	anus
Kpn02030	Kpn02030-200707	ERR13897833	CAYAFF01	1594	Klebsiella pneumoniae	5744169	78	1221472	265815	44	397	unknown	singleton	2019-07-14	anus
Kpn02033	Kpn02033-200707	ERR13897840	CAYADW01	1894	Klebsiella pneumoniae	5198741	22	1458267	578485	46	292	unknown	singleton	2019-07-21	anus
Kpn02034	Kpn02034-200707	ERR13897851	CAYADO01	1700	Klebsiella pneumoniae	5781414	108	459731	245795	32	433	unknown	singleton	2019-07-28	anus
Kpn02036	Kpn02036-200707	ERR13897857	CAYACV01	1708	Klebsiella pneumoniae	5540488	37	1283348	800165	35	397	unknown	singleton	2019-08-05	anus
Kpn02037	Kpn02037-200707	ERR13897867	CAYAHV01	2471	Klebsiella pneumoniae	5173571	34	920773	331043	46	219	unknown	201908_ST219	2019-08-25	nose
Kpn02038	Kpn02038-200707	ERR13897868	CAYAFO01	2471	Klebsiella pneumoniae	5172425	30	692189	448431	41	219	unknown	201908_ST219	2019-08-25	lung
Kpn02041	Kpn02041-200707	ERR13897872	CAYAFA01	3475	Klebsiella pneumoniae	5651775	127	715281	166913	35	26	unknown	singleton	2019-08-31	nose
Kpn02042	Kpn02042-200707	ERR13897871	CAYAGH01	3316	Klebsiella pneumoniae	5320639	33	596928	364716	47	2974	unknown	201908_ST2974	2019-08-31	nose
Kpn02043	Kpn02043-200707	ERR13897877	CAYADC01	3231	Klebsiella pneumoniae	5320859	42	492309	320457	39	2974	unknown	201908_ST2974	2019-09-09	nose
Kpn02044	Kpn02044-200707	ERR13897879	CAYADB01	2910	Klebsiella pneumoniae	5345835	110	346920	146081	46	1486	unknown	201909_ST1486	2019-09-15	anus
Kpn02045	Kpn02045-200707	ERR13897880	CAYADN01	2838	Klebsiella pneumoniae	5348101	121	346920	146083	38	1486	unknown	201909_ST1486	2019-09-15	anus
Kpn02049	Kpn02049-200707	ERR13897885	CAYAHD01	2792	Klebsiella pneumoniae	5322218	39	697536	391170	77	2974	unknown	201908_ST2974	2019-09-23	anus
Kpn02050	Kpn02050-200707	ERR13897890	CAYAGC01	2730	Klebsiella pneumoniae	5307854	39	697343	392436	62	2974	unknown	201908_ST2974	2019-10-07	anus
Kpn02051	Kpn02051-200707	ERR13897891	CAYAFZ01	3475	Klebsiella pneumoniae	5320743	33	697394	347022	49	2974	unknown	201908_ST2974	2019-10-10	unknown
Kpn02052	Kpn02052-200721	ERR13897892	CAYAHK01	2982	Klebsiella pneumoniae	5601999	211	329621	117090	91	883	unknown	singleton	2019-10-11	nose
Kpn02054	Kpn02054-200721	ERR13897895	CAYAHX01	3131	Klebsiella pneumoniae	5169352	39	501504	273320	91	219	unknown	201908_ST219	2019-10-20	nose
Kpn02055	Kpn02055-200721	ERR13897894	CAYAGF01	3231	Klebsiella pneumoniae	5319117	41	595595	347021	77	2974	unknown	201908_ST2974	2019-10-20	nose
Kpn02056	Kpn02056-200721	ERR13897900	CAYAHG01	2627	Klebsiella pneumoniae	5033194	23	1487347	473741	87	200	unknown	singleton	2019-10-22	anus
Kpn02058	Kpn02058-200721	ERR13897908	CAYACU01	3022	Klebsiella pneumoniae	5169165	37	448431	268394	151	219	unknown	201908_ST219	2019-11-03	nose
Kpn02059	Kpn02059-200721	ERR13897914	CAYAFS01	3068	Klebsiella pneumoniae	5320972	41	693978	364717	57	2974	unknown	201908_ST2974	2019-11-04	anus
Kpn02061	Kpn02061-200721	ERR13897911	CAYAFU01	3005	Klebsiella pneumoniae	5323125	29	803475	386319	46	105	unknown	singleton	2019-11-03	anus
Kpn02064	Kpn02064-200721	ERR13897920	CAYAES01	4191	Klebsiella pneumoniae	5172903	34	552801	353078	49	219	unknown	201908_ST219	2019-11-17	nose
Kpn02068	Kpn02068-200721	ERR13897929	CAYAJK01	3729	Klebsiella pneumoniae	5171305	33	759031	341850	45	219	unknown	201908_ST219	2019-12-01	nose
Kpn02069	Kpn02069-200721	ERR13897933	CAYALY01	4191	Klebsiella pneumoniae	5173660	27	1250831	363819	54	219	unknown	201908_ST219	2019-12-03	unknown
Kpn02070	Kpn02070-200721	ERR13897931	CAYAMQ01	4191	Klebsiella pneumoniae	5173038	31	1240345	350477	51	219	unknown	201908_ST219	2019-12-02	unknown
Kpn02072	Kpn02072-200721	ERR13897939	CAYAIX01	3735	Klebsiella pneumoniae	5355999	36	2092462	399904	51	48	unknown	singleton	2019-12-08	anus
Kpn02073	Kpn02073-200721	ERR13897934	CAYAIV01	4191	Klebsiella pneumoniae	5173193	30	773211	350477	40	219	unknown	201908_ST219	2019-12-03	unknown
Kpn02074	Kpn02074-200721	ERR13897948	CAYANQ01	3756	Klebsiella pneumoniae	5671640	85	452350	201804	63	tonB_SLV_ST461	unknown	singleton	2019-12-16	unknown
Kpn02076	Kpn02076-200721	ERR13897962	CAYAKP01	4146	Klebsiella pneumoniae	5173414	29	548149	341881	56	219	unknown	201908_ST219	2020-01-12	anus
Kpn02077	Kpn02077-200721	ERR13897978	CAYANV01	4339	Klebsiella pneumoniae	5238785	32	1088278	437017	54	45	ST45 Complex	singleton	2020-02-02	nose
Kpn02078	Kpn02078-200721	ERR13897980	CAYAMM01	4146	Klebsiella pneumoniae	5366352	49	779298	341850	46	219	unknown	201908_ST219	2020-02-02	anus
Kpn02081	Kpn02081-210205	ERR13898019	CAYANT01	5454	Klebsiella pneumoniae	5126192	102	434599	134681	46	308	unknown	singleton	2020-04-26	anus
Kpn02082	Kpn02082-210205	ERR13898018	CAYAOJ01	5717	Klebsiella pneumoniae	5424231	60	931822	296343	56	1731	unknown	singleton	2020-04-26	anus
Kpn02083	Kpn02083-210205	ERR13898021	CAYANK01	5838	Klebsiella pneumoniae	5242670	35	1025092	380657	60	1962	unknown	singleton	2020-04-26	anus
Kpn02085	Kpn02085-210205	ERR13898027	CAYAII01	6762	Klebsiella pneumoniae	5150982	23	1672321	979435	55	966	unknown	202006_ST966	2020-05-17	unknown
Kpn02086	Kpn02086-210209	ERR13898045	CAYANM01	5310	Klebsiella pneumoniae	5583401	61	529341	233322	62	792	unknown	singleton	2020-06-01	anus
Kpn02088	Kpn02088-210209	ERR13898054	CAYAKJ01	5936	Klebsiella pneumoniae	5659933	157	548228	115589	63	2478	unknown	singleton	2020-06-14	anus
Kpn02089	Kpn02089-210209	ERR13898057	CAYAIZ01	6762	Klebsiella pneumoniae	5153903	28	980319	722126	60	966	unknown	202006_ST966	2020-06-17	unknown
Kpn02090	Kpn02090-210209	ERR13898062	CAYAJB01	6144	Klebsiella pneumoniae	5149147	25	800220	398952	57	966	unknown	202006_ST966	2020-06-21	nose
Kpn02091	Kpn02091-210209	ERR13898059	CAYAIY01	7885	Klebsiella pneumoniae	5150297	25	950468	434724	56	966	unknown	202006_ST966	2020-06-21	nose
Kpn02092	Kpn02092-210209	ERR13898061	CAYAIR01	6626	Klebsiella pneumoniae	5462712	47	1637750	376487	54	465	unknown	singleton	2020-06-21	anus
Kpn02093	Kpn02093-210209	ERR13898071	CAYANW01	7926	Klebsiella pneumoniae	5149328	25	1522847	399456	51	966	unknown	202006_ST966	2020-06-28	unknown
Kpn02094	Kpn02094-210209	ERR13898072	CAYAOH01	7926	Klebsiella pneumoniae	5150351	24	950768	435201	58	966	unknown	202006_ST966	2020-06-28	anus
Kpn02095	Kpn02095-210209	ERR13898076	CAYAMX01	6079	Klebsiella pneumoniae	5150759	28	943548	434724	47	966	unknown	202006_ST966	2020-07-05	nose
Kpn02096	Kpn02096-210209	ERR13898077	CAYAMZ01	6292	Klebsiella pneumoniae	5149846	27	1672321	434290	56	966	unknown	202006_ST966	2020-07-05	anus
Kpn02097	Kpn02097-210209	ERR13898078	CAYAJQ01	7926	Klebsiella pneumoniae	5149686	25	950303	434724	60	966	unknown	202006_ST966	2020-07-06	unknown
Kpn02098	Kpn02098-210209	ERR13898079	CAYAMY01	6987	Klebsiella pneumoniae	5150487	26	1672321	399704	97	966	unknown	202006_ST966	2020-07-08	nose
Kpn02108	Kpn02108-210409	ERR13898088	CAYANL01	7926	Klebsiella pneumoniae	5149431	22	799783	473988	55	966	unknown	202006_ST966	2020-08-09	anus
Kpn02109	Kpn02109-210409	ERR13898089	CAYANJ01	7926	Klebsiella pneumoniae	5150736	27	1672320	434767	79	966	unknown	202006_ST966	2020-08-09	anus
Kpn02110	Kpn02110-merged	ERR13898091	CAYAOW01	7608	Klebsiella pneumoniae	5482248	59	1079514	373203	71	20	unknown	202008_ST20	2020-08-16	nose
Kpn02113	Kpn02113-merged	ERR13898102	CAYAPP01	6453	Klebsiella pneumoniae	5474436	57	1079353	346363	82	20	unknown	202008_ST20	2020-09-06	anus
Kpn02119	Kpn02119-210409	ERR13898107	CAYAPR01	6897	Klebsiella pneumoniae	5475391	63	1079515	338554	35	20	unknown	202008_ST20	2020-09-13	anus
Kpn02120	Kpn02120-210610	ERR13898117	CAYAQA01	7557	Klebsiella pneumoniae	5077988	22	1884503	448458	58	200	unknown	singleton	2020-09-28	unknown
MRSA04900	MRSA04900-211118	ERR13897781	CAYACD01	1130	Staphylococcus aureus	2783985	22	1101809	866223	86	8	CC8	singleton	2019-06-02	nose
MRSA04905	MRSA04905-211118	ERR13897919	CAYAGG01	3169	Staphylococcus aureus	2825992	23	1267814	612144	86	1	CC1	singleton	2019-11-15	nose
MSSA02424	MSSA02424-211118	ERR13897738	CAYABL01	234	Staphylococcus aureus	2771134	26	1086739	865871	99	8	CC8	singleton	2019-03-12	eye
MSSA02425	MSSA02425-211118	ERR13897735	CAYAAZ01	87	Staphylococcus aureus	2745488	23	449844	255875	101	15	CC15	singleton	2019-03-10	nose
MSSA02427	MSSA02427-211118	ERR13897750	CAYAAY01	446	Staphylococcus aureus	2678434	23	527394	210836	114	398	unknown	singleton	2019-04-04	nose
MSSA02428	MSSA02428-211118	ERR13897754	CAYAGY01	608	Staphylococcus aureus	2784817	22	834157	325090	100	5	CC5	singleton	2019-04-08	anus
MSSA02431	MSSA02431-211118	ERR13897765	CAYABY01	695	Staphylococcus aureus	2672685	22	520582	409042	104	398	unknown	singleton	2019-04-22	nose
MSSA02432	MSSA02432-211118	ERR13897763	CAYABW01	428	Staphylococcus aureus	2793754	41	428900	188552	98	946	unknown	singleton	2019-04-22	nose
MSSA02433	MSSA02433-211118	ERR13897761	CAYAHO01	932	Staphylococcus aureus	2709822	42	372136	132218	92	22	CC22	singleton	2019-04-22	nose
MSSA02438	MSSA02438-211118	ERR13897775	CAYADG01	1130	Staphylococcus aureus	2760409	25	866223	782731	102	8	CC8	singleton	2019-05-19	nose
MSSA02439	MSSA02439-211118	ERR13897777	CAYADJ01	1025	Staphylococcus aureus	2812858	45	322186	150478	103	30	CC30	singleton	2019-05-24	anus
MSSA02441	MSSA02441-211118	ERR13897786	CAYAGE01	1130	Staphylococcus aureus	2760268	24	970901	866223	103	8	CC8	singleton	2019-06-11	nose
MSSA02442	MSSA02442-211118	ERR13897792	CAYAHZ01	1624	Staphylococcus aureus	2715840	16	1282495	1028057	98	46	CC45	singleton	2019-06-16	nose
MSSA02443	MSSA02443-211118	ERR13897797	CAYABU01	1302	Staphylococcus aureus	2715803	18	571362	437159	99	582	CC15	singleton	2019-06-24	nose
MSSA02445	MSSA02445-211118	ERR13897819	CAYAHF01	2535	Staphylococcus aureus	2745204	18	823609	657854	110	5	CC5	201907_ST5	2019-07-07	nose
MSSA02446	MSSA02446-211118	ERR13897816	CAYABX01	2535	Staphylococcus aureus	2745734	19	823621	657894	92	5	CC5	201907_ST5	2019-07-04	nose
MSSA02447	MSSA02447-211118	ERR13897839	CAYACY01	1840	Staphylococcus aureus	2745667	20	823621	657894	94	5	CC5	201907_ST5	2019-07-21	nose
MSSA02448	MSSA02448-211118	ERR13897845	CAYAGN01	1894	Staphylococcus aureus	2903619	60	287945	170936	79	30	CC30	singleton	2019-07-23	eye
MSSA02449	MSSA02449-211118	ERR13897855	CAYAGB01	1894	Staphylococcus aureus	2902095	60	287945	170932	80	30	CC30	singleton	2019-07-29	nose
MSSA02450	MSSA02450-211118	ERR13897859	CAYABV01	2325	Staphylococcus aureus	2671153	20	723779	410544	106	398	unknown	singleton	2019-08-12	nose
MSSA02451	MSSA02451-220302	ERR14031199	CAYTCL01	2235	Staphylococcus aureus	2708387	34	525979	150808	200	22	CC22	singleton	2019-08-18	nasopharynx
MSSA02459	MSSA02459-220302	ERR13897899	CAYAHA01	3231	Staphylococcus aureus	2800933	28	877523	651665	152	8	CC8	201910_ST8	2019-10-21	eye
MSSA02460	MSSA02460-220302	ERR13897901	CAYAHR01	3199	Staphylococcus aureus	2709585	42	859367	599319	111	45	CC45	singleton	2019-10-23	nose
MSSA02462	MSSA02462-220302	ERR13897904	CAYAGZ01	6718	Staphylococcus aureus	2782276	19	803715	403919	73	novel	unknown	singleton	2019-10-28	nose
MSSA02463	MSSA02463-220302	ERR13897902	CAYAHS01	3316	Staphylococcus aureus	2800584	30	738275	304706	104	8	CC8	201910_ST8	2019-10-27	nose
MSSA02464	MSSA02464-220302	ERR13897910	CAYADP01	3475	Staphylococcus aureus	2800283	32	864102	298291	38	8	CC8	201910_ST8	2019-11-03	nose
MSSA02465	MSSA02465-220302	ERR13897916	CAYADL01	4627	Staphylococcus aureus	2756170	21	618037	482481	59	7	CC7	singleton	2019-11-11	nose
MSSA02467	MSSA02467-220302	ERR13897928	CAYAJN01	3411	Staphylococcus aureus	2833476	54	261190	108563	210	938	unknown	singleton	2019-11-29	navel
MSSA02469	MSSA02469-220302	ERR13897932	CAYAKX01	3712	Staphylococcus aureus	2746722	17	1135688	585166	186	1	CC1	singleton	2019-12-03	nose
MSSA02471	MSSA02471-220302	ERR13897943	CAYAKW01	3712	Staphylococcus aureus	2746406	15	1268906	359252	57	1	CC1	singleton	2019-12-15	nose
MSSA02472	MSSA02472-220302	ERR13897941	CAYAJC01	4627	Staphylococcus aureus	2756910	17	706534	553808	56	7	CC7	singleton	2019-12-15	nose
MSSA02473	MSSA02473-220302	ERR13897944	CAYALP01	3567	Staphylococcus aureus	2714044	24	435973	245265	41	15	CC15	singleton	2019-12-15	nose
MSSA02474	MSSA02474-220302	ERR13897959	CAYANF01	4414	Staphylococcus aureus	2657978	19	801492	268135	52	72	CC8	singleton	2020-01-06	nose
MSSA02475	MSSA02475-220506	ERR13897968	CAYAKQ01	4191	Staphylococcus aureus	2715998	13	1047544	404009	60	7	CC7	singleton	2020-01-20	nose
MSSA02476	MSSA02476-220506	ERR13897981	CAYAKH01	4495	Staphylococcus aureus	2708722	36	504231	150826	132	22	CC22	202002_ST22	2020-02-08	eye
MSSA02477	MSSA02477-220302	ERR13897993	CAYAIP01	4928	Staphylococcus aureus	2690334	19	572202	450644	120	582	CC15	singleton	2020-03-01	nose
MSSA02478	MSSA02478-220302	ERR13898001	CAYAKF01	5030	Staphylococcus aureus	2761134	18	762312	376489	43	398	unknown	singleton	2020-03-15	nose
MSSA02479	MSSA02479-220302	ERR13898006	CAYAOL01	6012	Staphylococcus aureus	2714790	24	406940	304179	50	582	CC15	singleton	2020-03-23	ear
MSSA02480	MSSA02480-220302	ERR13898004	CAYAND01	6292	Staphylococcus aureus	2696200	16	1168182	511518	53	45	CC45	singleton	2020-03-20	abdomen
MSSA02481	MSSA02481-220302	ERR13898005	CAYANR01	6292	Staphylococcus aureus	2696957	19	1168544	404078	35	45	CC45	singleton	2020-03-23	nose
MSSA02482	MSSA02482-220506	ERR13898013	CAYAJF01	5590	Staphylococcus aureus	2754081	35	525531	169243	98	arcC(-)	CC22	singleton	2020-04-05	nose
MSSA02484	MSSA02484-220506	ERR13898015	CAYALE01	5725	Staphylococcus aureus	2672017	23	609733	314930	86	15	CC15	singleton	2020-04-19	nose
MSSA02485	MSSA02485-220506	ERR13898017	CAYAJA01	5188	Staphylococcus aureus	2818581	55	321746	171204	74	30	CC30	singleton	2020-04-25	eye
MSSA02486	MSSA02486-220506	ERR13898034	CAYANN01	5429	Staphylococcus aureus	2738040	17	707314	364982	133	novel	unknown	singleton	2020-05-24	nose
MSSA02487	MSSA02487-220302	ERR13898047	CAYAMW01	5725	Staphylococcus aureus	2706947	41	372136	132182	43	22	CC22	202002_ST22	2020-06-01	eye
MSSA02488	MSSA02488-220506	ERR13898040	CAYAOP01	5412	Staphylococcus aureus	2708551	37	372136	132182	70	22	CC22	202002_ST22	2020-06-01	nose
MSSA02489	MSSA02489-220603	ERR13898082	CBFFLK01	6850	Staphylococcus aureus	2699375	43	534540	410458	64	398	unknown	singleton	2020-08-02	nasopharynx
MSSA02490	MSSA02490-211014	ERR13898084	CAYAJO01	7926	Staphylococcus aureus	2722918	26	640926	536264	125	7	CC7	singleton	2020-08-02	nose
MSSA02495	MSSA02495-211014	ERR13898092	CAYAPD01	6535	Staphylococcus aureus	2663804	27	608547	318761	117	15	CC15	singleton	2020-08-16	nose
MSSA02496	MSSA02496-211014	ERR13898098	CAYAOZ01	7649	Staphylococcus aureus	2713472	13	1214132	710389	118	672	unknown	singleton	2020-08-23	nose
MSSA02500	MSSA02500-220506	ERR13898112	CAYAPZ01	8153	Staphylococcus aureus	2793863	41	428779	188552	105	946	unknown	singleton	2020-09-27	nose
Psae03020	Psae03020-220506	ERR13897798	CAYAHP01	1617	Pseudomonas aeruginosa	7007036	81	570626	212837	47	395	unknown	singleton	2019-06-24	anus
Psae03028	Psae03028-211014	ERR14031200	CAYTDV01	2471	Pseudomonas aeruginosa	7078298	101	542096	166609	31	395	not determined	singleton	2019-09-15	anus
Psae03043	Psae03043-merged	ERR13897972	CAYAMU01	4339	Pseudomonas aeruginosa	6504106	27	1441846	659639	80	108	unknown	singleton	2020-01-26	anus
Smarc01097	Smarc01097-191213	ERR13897774	CAYAEN01	1031	Serratia marcescens	5100253	37	1263999	434850	56	no scheme	unknown	singleton	2019-05-12	anus
Smarc01101	Smarc01101-191213	ERR13897801	CAYAEC01	1624	Serratia marcescens	5296538	44	598861	289575	40	no scheme	unknown	singleton	2019-06-30	anus
Smarc01102	Smarc01102-191213	ERR13897828	CAYAGP01	1518	Serratia marcescens	5182993	23	1099149	577571	44	no scheme	unknown	singleton	2019-07-14	anus
Smarc01103	Smarc01103-191213	ERR13897925	CAYALT01	3441	Serratia marcescens	5154867	24	1276235	599052	45	no scheme	unknown	singleton	2019-11-24	anus
Smarc01104	Smarc01104-191213	ERR13897936	CAYAMA01	3457	Serratia marcescens	5146307	24	888926	525019	44	no scheme	unknown	singleton	2019-12-08	anus
Smarc01105	Smarc01105-200608	ERR13897955	CAYANA01	3979	Serratia marcescens	5250694	27	2126336	621582	54	no scheme	unknown	202001	2020-01-06	nose
Smarc01106	Smarc01106-200608	ERR13897958	CAYAJR01	3967	Serratia marcescens	5248760	29	1429317	667245	43	no scheme	unknown	202001	2020-01-06	anus
Smarc01107	Smarc01107-200608	ERR13897961	CAYAOA01	4370	Serratia marcescens	5251102	27	1429063	620746	45	no scheme	unknown	202001	2020-01-12	unknown
Smarc01108	Smarc01108-200608	ERR13897963	CAYAMF01	4144	Serratia marcescens	5249578	25	1429068	620746	48	no scheme	unknown	202001	2020-01-12	nose
Smarc01109	Smarc01109-211014	ERR13897964	CAYAKA01	4144	Serratia marcescens	5249628	26	1429815	827109	44	no scheme	unknown	202001	2020-01-12	nose
Smarc01110	Smarc01110-200608	ERR13897967	CAYANH01	4414	Serratia marcescens	5248496	30	2125961	605003	50	no scheme	unknown	202001	2020-01-19	nose
Smarc01111	Smarc01111-200608	ERR13897966	CAYAMJ01	4863	Serratia marcescens	5250467	30	1151597	827109	46	no scheme	unknown	202001	2020-01-19	nose
Smarc01116	Smarc01116-200608	ERR13897973	CAYAMV01	4863	Serratia marcescens	5246789	26	2092811	605030	48	no scheme	unknown	202001	2020-01-26	unknown
Smarc01117	Smarc01117-merged	ERR13897975	CAYAKU01	4370	Serratia marcescens	5250118	29	2404429	546569	85	no scheme	unknown	202001	2020-01-29	unknown
Smarc01118	Smarc01118-200812	ERR13897976	CAYAKK01	4370	Serratia marcescens	5248659	33	1151747	307415	43	no scheme	unknown	202001	2020-01-29	unknown
Smarc01132	Smarc01132-200807	ERR13897988	CAYAKO01	4928	Serratia marcescens	5247455	27	1151597	369074	41	no scheme	unknown	202001	2020-02-23	nose
Smarc01141	Smarc01141-210610	ERR13898023	CAYALM01	5362	Serratia marcescens	5268435	27	1175384	379746	43	no scheme	unknown	singleton	2020-05-10	anus
Smarc01142	Smarc01142-210409	ERR13898069	CAYANP01	6060	Serratia marcescens	5099488	27	1927158	742278	31	no scheme	unknown	singleton	2020-06-28	nose
Kox00470	Kox00470-201023	ERS26364873	CCZFFR01	7649	Klebsiella oxytoca	5993786	38	1190922	487184	34	176	unknown	202006_ST176	2020-08-28	urine
Kox00471	Kox00471-210209	ERS26364874	CCQBSM01	7127	Klebsiella oxytoca	5994259	32	1204016	843662	43	176	unknown	202006_ST176	2020-09-11	eye
Kox00475	Kox00475-201023	ERS26364875	CCUNMN01	8090	Klebsiella oxytoca	5993346	31	1346731	505468	31	176	unknown	202006_ST176	2020-09-07	tissue
Kox00476	Kox00476-merged	ERS26364876	CCWPPH01	8090	Klebsiella oxytoca	5996324	25	2757060	887653	76	176	unknown	202006_ST176	2020-09-13	nasopharynx
Kox00477	Kox00477-201023	ERS26364877	CCPLQQ01	7127	Klebsiella oxytoca	5993499	34	1346742	844069	38	176	unknown	202006_ST176	2020-09-13	nasopharynx
Kox00478	Kox00478-merged	ERS26364878	CDBTPG01	7997	Klebsiella oxytoca	5999817	22	2756970	887653	88	176	unknown	202006_ST176	2020-09-13	nasopharynx
Kox00484	Kox00484-201023	ERS26364879	CDBTPN01	7790	Klebsiella oxytoca	5991912	31	1347268	529703	63	176	unknown	202006_ST176	2020-10-07	wound
